# Supplementary material for: Role of mTOR through Autophagy in Esophageal Cancer Stemness
Source: Cancers (Basel). 2022 Apr 1;14(7):1806. doi: 10.3390/cancers14071806 (PMC9040713; doi:10.3390/cancers14071806)
Supplement: Supplementary file 1 [file cancers-14-01806-s001.zip]

Archive with 2 entries (2 files):
- Supplementary data Cancers 1605530-20220330.pdf
- Supplementary material-Original Western blot.pdf
